# Supplementary material for: Effects of light irradiation on essential oil biosynthesis in the medicinal plant Asarum heterotropoides Fr. Schmidt var. mandshuricum (Maxim) Kitag
Source: PLoS One. 2020 Sep 24;15(9):e0237952. doi: 10.1371/journal.pone.0237952 (PMC7514039; doi:10.1371/journal.pone.0237952)
Supplement: S1 Table — I, 100% full sunlight; II, 50% full sunlight; III, 24% full sunlight; IV, 12% full sunlight. (XLSX) [file pone.0237952.s001.xlsx]

## Sheet: Table S1
Table S1. Phenylpropanoid and aromatic compounds of Asarum essential oil obtained from roots of plants grown in four light conditions Note: Treatment I, full sunlight; Treatment II, 50% full sunlight; Treatment III, 24% full sunlight; Treatment IV, 12% full sunlight n.d.=not detected
Name of phenylpropanoid and aromatic compounds identified in Asarum essential oil	Relative content of each compound to the total extracted essential oil (%)				Similarity (%)	Retention time (min)
	Treatment I	Treatment II	Treatment III	Treatment IV
Bicyclo[3.1.0]hexane, 4-methyl-1-(1-methylethyl)-, didehydro deriv.	n.d.	0.0613	n.d.	n.d.	94	9.6
.alpha.-Pinene	0.13	1.1168	0.304	0.1792	96	9.85
Camphene	0.0378	0.2824	0.082	0.0588	97	10.52
.beta.-Pinene	0.2111	1.2909	0.3272	0.2396	97	11.94
.alpha.-Phellandrene	0.0726	0.3729	0.0959	0.0817	91	13.43
3-Carene	0.1516	0.8131	0.174	0.1253	95	13.71
Benzene, 1-methyl-4-(1-methylethyl)-	n.d.	0.0741	n.d.	n.d.	97	14.55
Eucalyptol	0.0924	0.4667	0.1635	0.1516	99	14.84
1,3,6-Octatriene, 3,7-dimethyl-, (E)-	n.d.	0.0345	0.0427	n.d.	96	15.44
1,4-Cyclohexadiene, 1-methyl-4-(1-methylethyl)-	n.d.	0.0412	n.d.	n.d.	96	16.44
(+)-4-Carene	0.0384	0.1403	n.d.	n.d.	97	18.04
Bicyclo[2.2.1]heptan-2-one, 1,7,7-trimethyl-, (1R)-	0.1071	0.2299	0.1424	0.1211	97	21.09
2,4-Cycloheptadien-1-one, 2,6,6-trimethyl-	1.1684	2.2117	1.2368	1.256	98	21.64
Borneol	0.7822	1.2655	0.9806	0.9903	97	22.45
3-Cyclohexen-1-ol, 4-methyl-1-(1-methylethyl)-	0.1111	0.1658	0.1059	0.0992	96	23.07
3-Cyclohexene-1-methanol, .alpha.,.alpha.4-trimethyl-	0.2766	0.3561	0.2952	0.2686	87	23.89
Estragole	0.5287	0.5144	0.2817	0.3174	99	24.29
Bicyclo[3.1.1]hept-3-en-2-one, 4,6,6-trimethyl-, (1S)-	0.0452	0.0669	n.d.	0.0509	96	24.83
Benzene, 2-methoxy-4-methyl-1-(1-methylethyl)-	0.0617	0.083	0.053	0.0616	97	26.32
3,5-Dimethoxytoluene	14.5718	17.2114	14.8153	14.6237	98	28.39
1,3-Benzodioxole, 5-(2-propenyl)-	21.4936	20.3939	20.2625	19.7018	98	29.51
Phenol, 2-methyl-5-(1-methylethyl)-	0.0343	n.d.	0.04801	0.0442	90	29.79
2-Methoxy-4-vinylphenol	0.0397	0.0376	n.d.	n.d.	93	30.57
Cyclohexene, 4-ethenyl-4-methyl-3-(1-methylethenyl)-1-(1-methylethyl)-, (3R-trans)-	0.054	0.0356	0.0421	0.0669	98	31.64
Eugenol	0.1268	0.1189	0.1072	0.113	98	32.84
Cyclohexane, 1-ethenyl-1-methyl-2,4-bis(1-methylethenyl)-, [1S-(1.alpha.,2.beta.,4.beta.)]-	0.0799	0.0664	0.0702	0.0896	99	34.44
Benzene, 1,2-dimethoxy-4-(2-propenyl)-	34.2763	31.4413	32.1658	34.4671	98	35.89
1H-Cyclopropa[a]naphthalene, 1a,2,3,5,6,7,7a,7b-octahydro-1,1,7,7a-tetramethyl-, [1aR-(1a.alpha.,7.alpha.,7a.alpha.,7b.alpha.)]-	0.4071	0.4212	0.3446	0.4238	98	36.31
Naphthalene, 1,2,3,5,6,8a-hexahydro-4,7-dimethyl-1-(1-methylethyl)-, (1S-cis)-	0.0859	0.1949	0.4915	0.0934	86	36.5
cis-.alpha.-Bisabolene	0.3524	n.d.	n.d.	n.d.	89	36.76
.beta.-Panasinsene	0.5184	n.d.	n.d.	0.6049	89	37.04
.alpha.-Caryophyllene	0.2582	0.265	0.2685	0.2986	92	37.45
Bicyclo[4.4.0]dec-1-ene, 2-isopropyl-5-methyl-9-methylene-	0.0769	0.0658	0.0631	0.0808	96	37.77
1,3-Benzodioxole, 4-methoxy-6-(2-propenyl)-	14.6049	9.7584	13.6756	12.7512	96	38.09
Naphthalene, 1,2,3,4-tetrahydro-1,6-dimethyl-4-(1-methylethyl)-, (1S-cis)-	0.0983	0.088	0.0997	0.1036	96	38.48
1,6-Cyclodecadiene, 1-methyl-5-methylene-8-(1-methylethyl)-, [s-(E,E)]-	0.7097	0.1806	0.3232	0.921	98	38.8
Isoledene	0.9645	0.8144	0.879	1.0427	98	39.2
Bicyclogermacrene	0.1265	n.d.	n.d.	0.1283	93	39.53
Pentadecane	n.d.	1.2753	n.d.	1.0955	97	39.96
Cyclohexene, 1-methyl-4-(5-methyl-1-methylene-4-hexenyl)-, (S)-	0.054	0.0556	0.0608	0.0668	89	40.3
Naphthalene, 1,2,3,5,6,8a-hexahydro-4,7-dimethyl-1-(1-methylethyl)-, (1S-cis)-	n.d.	0.1949	0.1833	0.0484	89	40.95
3,4-Methylenedioxypropiophenone	1.1797	0.9257	0.8489	0.9036	90	41.34
Cyclohexanemethanol, 4-ethenyl-.alpha.,.alpha.,4-trimethyl-3-(1-methylethenyl)-, [1R-(1.alpha.,3.alpha.,4.beta.)]-	0.0373	n.d.	n.d.	n.d.	91	42.14
Calarene epoxide	0.0423	n.d.	n.d.	0.0548	93	42.43
Benzene, 1,2,3-trimethoxy-5-(2-propenyl)-	0.7849	0.6634	0.7401	0.7164	94	42.7
1,6,10-Dodecatrien-3-ol, 3,7,11-trimethyl-(E)-	0.2967	0.2031	0.2858	0.2734	96	42.9
1H-Cycloprop[e]azulen-7-ol, decahydro-1,1,7-trimethyl-4-methylene-, [1ar-(1a.alpha.,4a.alpha.,7.beta.,7a.beta.,7b.alpha.)]-	0.0579	n.d.	n.d.	n.d.	92	43.35
1,2-Dimethoxy-4-(2-methoxy-1-propenyl)benzene	0.2156	0.1919	0.2017	n.d.	95	43.48
2-Hydroxy-4,5-methylenedioxypropiophenone	2.2293	2.0929	1.9401	2.1877	90	44.06
Naphthalene, decahydro-4a-methyl-1-methylene-7-(1-methylethylidene)-, (4aR-trans)-	0.2079	0.1248	0.1808	0.2521	91	45.3
Cyclohexene, 6-ethenyl-6-methyl-1-(1-methylethyl)-3-(1-methylethylidene)-, (S)-	0.0631	0.0362	0.0536	0.0463	86	46.27
1H-3a,7-Methanoazulene, 2,3,4,7,8,8a-hexahydro-3,6,8,8-tetramethyl-, [3R-(3.alpha.,3a.beta.,7.beta.,8a.alpha.)]-	0.0444	0.0359	0.0436	0.0431	93	46.46
Patchouli alcohol	0.4092	0.2633	0.3187	0.2633	95	46.77
Ethanone, 1-(2-hydroxy-4,6-dimethoxyphenyl)-	n.d.	0.0462	n.d.	n.d.	95	47.56
.alpha.-Bisabolol	0.0715	0.0551	0.0634	0.068	95	48.17
1,2-Benzenedicarboxylic acid, butyl 2-methylpropyl ester	0.1066	0.0796	n.d.	n.d.	94	52.95
Kaur-16-ene	0.0527	0.0385	n.d.	n.d.	99	56.35
